# Supplementary material for: Ethephon Treatment Enhanced Postharvest Litchi Fruit Resistance to Peronophythora litchii by Strengthening Antioxidant Capacity and Defense Systems
Source: Foods. 2025 Oct 14;14(20):3493. doi: 10.3390/foods14203493 (PMC12563035; doi:10.3390/foods14203493)
Supplement: Supplementary file 1 [file foods-14-03493-s001.zip]

Archive with 1 entries (1 files):
- foods-3895829-supplementary.xlsx
