# Supplementary material for: Ethephon Treatment Enhanced Postharvest Litchi Fruit Resistance to Peronophythora litchii by Strengthening Antioxidant Capacity and Defense Systems
Source: Foods. 2025 Oct 14;14(20):3493. doi: 10.3390/foods14203493 (PMC12563035; doi:10.3390/foods14203493)
Supplement: Supplementary file 1 [file foods-14-03493-s001.zip › foods-3895829-supplementary.xlsx]

## Sheet: Table S1
Table S1 The primers of qRT-PCR in this study
Gene name	Gene ID	primer sequence (5'-3')
LcActin	LITCHI007623	F: ACCGTATGAGCAAGGAAATCACTG
	(Actin-7)	R: TCGTCGTACTCACCCTTTGAAATC
LcSOD	LITCHI003782	F: CAAACCTGGTCTTCACGGATTC
	(Superoxide dismutase [Cu-Zn] 1)	R: CATCACCAACATTGACGTTTCC
LcCAT	LITCHI009991	F: CCTAACCCTAAGTCTCACATCCA
	(Catalase)	R: TCCCAGCCTTATTGATCAGAGTG
LcPOD	LITCHI024186	F: CCTTCTCCAAAGCGATCAAGAG
	(Peroxidase 15)	R: CAATCTGATCTCACCAGCAGTTC
LcAPX	LITCHI024768	F: CATCACCTACGCTGACTTGTATC
	(L-ascorbate peroxidase)	R: CCAAAGACAGTCCTCAGATGATC
LcCHI	LITCHI015504	F: GACCCTACCATCTCCTTCAAGAC
	(Chitinase 4)	R: GAGAGATTCTTCCCTGGAGAGAC
LcGLU	LITCHI004805	F: AATACTATGGACTCCTGGACTGG
	(Endoglucanase)	R: GACTTCCTTAGGACACAAAGACC
LcPAL	LITCHI018600	F: GTCTTTGCCTACATTGATGACCC
	(Phenylalanine ammonia-lyase)	R: CTGCATTCCTCGATCTTGTTAGG
